# Supplementary material for: High-quality genome assembly enables prediction of allele-specific gene expression in hybrid poplar
Source: Plant Physiol. 2024 Feb 27;195(1):652–70. doi: 10.1093/plphys/kiae078 (PMC11060683; doi:10.1093/plphys/kiae078)
Supplement: kiae078_Supplementary_Data [file kiae078_supplementary_data.zip]

Archive with 3 entries (3 files):
- pp.01090.2023-s04.pdf
- Supplemental Data.pdf
- Supplemental Datasets.xlsx
