# Supplementary material for: High-quality genome assembly enables prediction of allele-specific gene expression in hybrid poplar
Source: Plant Physiol. 2024 Feb 27;195(1):652–70. doi: 10.1093/plphys/kiae078 (PMC11060683; doi:10.1093/plphys/kiae078)
Supplement: kiae078_Supplementary_Data [file kiae078_supplementary_data.zip › Supplemental Datasets.xlsx]

## Sheet: Supplemental Dataset S1
Supplemental Dataset S1: RNA-Seq data used for gene expression analysis.
Accession IDs	Tissues	Treatments	Groups	Reference
SRR5871817	leaf	CK	CK	(Liu et al., 2018)
SRR5871818	leaf	CK	CK
SRR5871819	leaf	CK	CK
SRR5871820	callus	intermediate auxin/cytokinin	CIM8
SRR5871821	callus	intermediate auxin/cytokinin	CIM8
SRR5871822	callus	intermediate auxin/cytokinin	CIM8
SRR5871823	callus	low auxin/cytokinin	SIM4
SRR5871824	callus	low auxin/cytokinin	SIM4
SRR5871825	callus	low auxin/cytokinin	SIM4
SRR5871826	callus	low auxin/cytokinin	SIM8
SRR5871827	callus	low auxin/cytokinin	SIM8
SRR5871828	callus	low auxin/cytokinin	SIM8
SRR9015365	Xylem	BR	BR-NW-Xylem-sideA	(Du et al., 2020)
SRR9015366	Xylem	BR	BR-NW-Xylem-sideA
SRR9015371	Xylem	BR	BR-NW-Xylem-sideA
SRR9015369	Bark	BR	BR-NW-Bark-sideA
SRR9015370	Bark	BR	BR-NW-Bark-sideA
SRR9015372	Bark	BR	BR-NW-Bark-sideA
SRR9015431	Xylem	BR	BR-OW-Xylem
SRR9015373	Xylem	BR	BR-OW-Xylem
SRR9015435	Xylem	BR	BR-OW-Xylem
SRR9015374	Bark	BR	BR-OW-Bark
SRR9015385	Bark	BR	BR-OW-Bark
SRR9015432	Bark	BR	BR-OW-Bark
SRR9015380	Bark	BR	BR-TW-Bark
SRR9015386	Bark	BR	BR-TW-Bark
SRR9015403	Bark	BR	BR-TW-Bark
SRR9015399	Xylem	BR	BR-TW-Xylem
SRR9015407	Xylem	BR	BR-TW-Xylem
SRR9015408	Xylem	BR	BR-TW-Xylem
SRR9015375	Xylem	BR	BR-NW-Xylem-sideB
SRR9015376	Xylem	BR	BR-NW-Xylem-sideB
SRR9015413	Xylem	BR	BR-NW-Xylem-sideB
SRR9015410	Bark	BR	BR-NW-Bark-sideB
SRR9015411	Bark	BR	BR-NW-Bark-sideB
SRR9015412	Bark	BR	BR-NW-Bark-sideB
SRR9015377	Xylem	NH	NH-TW-Xylem
SRR9015381	Xylem	NH	NH-TW-Xylem
SRR9015383	Xylem	NH	NH-TW-Xylem
SRR9015378	Bark	NH	NH-TW-Bark
SRR9015379	Bark	NH	NH-TW-Bark
SRR9015420	Bark	NH	NH-TW-Bark
SRR9015367	Bark	NH	NH-NW-Bark-sideB
SRR9015368	Bark	NH	NH-NW-Bark-sideB
SRR9015401	Bark	NH	NH-NW-Bark-sideB
SRR9015390	Xylem	NH	NH-NW-Xylem-sideA
SRR9015392	Xylem	NH	NH-NW-Xylem-sideA
SRR9015393	Xylem	NH	NH-NW-Xylem-sideA
SRR9015394	Bark	NH	NH-OW-Bark
SRR9015404	Bark	NH	NH-OW-Bark
SRR9015409	Bark	NH	NH-OW-Bark
SRR9015400	Xylem	NH	NH-OW-Xylem
SRR9015426	Xylem	NH	NH-OW-Xylem
SRR9015428	Xylem	NH	NH-OW-Xylem
SRR9015395	Xylem	NH	NH-NW-Xylem-sideB
SRR9015402	Xylem	NH	NH-NW-Xylem-sideB
SRR9015430	Xylem	NH	NH-NW-Xylem-sideB
SRR9015396	Bark	NH	NH-NW-Bark-sideA
SRR9015397	Bark	NH	NH-NW-Bark-sideA
SRR9015391	Bark	NH	NH-NW-Bark-sideA
SRR9015384	Xylem	PCZ	PCZ-NW-Xylem-sideB
SRR9015387	Xylem	PCZ	PCZ-NW-Xylem-sideB
SRR9015388	Xylem	PCZ	PCZ-NW-Xylem-sideB
SRR9015382	Bark	PCZ	PCZ-OW-Bark
SRR9015398	Bark	PCZ	PCZ-OW-Bark
SRR9015434	Bark	PCZ	PCZ-OW-Bark
SRR9015414	Bark	PCZ	PCZ-NW-Bark-sideA
SRR9015405	Bark	PCZ	PCZ-NW-Bark-sideA
SRR9015406	Bark	PCZ	PCZ-NW-Bark-sideA
SRR9015389	Bark	PCZ	PCZ-NW-Bark-sideB
SRR9015427	Bark	PCZ	PCZ-NW-Bark-sideB
SRR9015436	Bark	PCZ	PCZ-NW-Bark-sideB
SRR9015415	Xylem	PCZ	PCZ-NW-Xylem-sideA
SRR9015416	Xylem	PCZ	PCZ-NW-Xylem-sideA
SRR9015417	Xylem	PCZ	PCZ-NW-Xylem-sideA
SRR9015418	Xylem	PCZ	PCZ-OW-Xylem
SRR9015419	Xylem	PCZ	PCZ-OW-Xylem
SRR9015429	Xylem	PCZ	PCZ-OW-Xylem
SRR9015421	Bark	PCZ	PCZ-TW-Bark
SRR9015422	Bark	PCZ	PCZ-TW-Bark
SRR9015433	Bark	PCZ	PCZ-TW-Bark
SRR9015423	Xylem	PCZ	PCZ-TW-Xylem
SRR9015424	Xylem	PCZ	PCZ-TW-Xylem
SRR9015425	Xylem	PCZ	PCZ-TW-Xylem
SRR5837542	leaf	CK	CK	(Wang et al., 2019)
SRR5837543	leaf	CK	CK
SRR5837583	leaf	CK	CK
SRR5986234	leaf	CK	CK	(Yue et al., 2018)
SRR5986235	leaf	CK	CK
SRR5986236	leaf	CK	CK
SRR5986237	stem	CK	CK
SRR5986238	stem	CK	CK
SRR5986239	stem	CK	CK
SRR5986240	root	CK	CK
SRR5986241	root	CK	CK
SRR5986242	root	CK	CK
SRR5986243	leaf	Succinyl phosphate	SP100
SRR5986248	leaf	Succinyl phosphate	SP100
SRR5986249	leaf	Succinyl phosphate	SP100
SRR5986244	stem	Succinyl phosphate	SP100
SRR5986250	stem	Succinyl phosphate	SP100
SRR5986251	stem	Succinyl phosphate	SP100
SRR5986245	root	Succinyl phosphate	SP100
SRR5986246	root	Succinyl phosphate	SP100
SRR5986247	root	Succinyl phosphate	SP100
CRR032208	Defoliated stems	CK	CK1	(Liu et al., 2019)
CRR032209	Defoliated stems	CK	CK1
CRR032210	Defoliated stems	CK	CK1
CRR032211	Defoliated stems	salt	T1H1
CRR032212	Defoliated stems	salt	T1H1
CRR032213	Defoliated stems	salt	T1H1
CRR032214	Defoliated stems	salt	T1H3
CRR032215	Defoliated stems	salt	T1H3
CRR032216	Defoliated stems	salt	T1H3
CRR032217	Defoliated stems	salt	T1H6
CRR032218	Defoliated stems	salt	T1H6
CRR032219	Defoliated stems	salt	T1H6
CRR032220	Defoliated stems	salt	T1H12
CRR032221	Defoliated stems	salt	T1H12
CRR032222	Defoliated stems	salt	T1H12
CRR032223	Defoliated stems	CK	CK2
CRR032224	Defoliated stems	CK	CK2
CRR032225	Defoliated stems	CK	CK2
CRR032226	Defoliated stems	salt	T2H1
CRR032227	Defoliated stems	salt	T2H1
CRR032228	Defoliated stems	salt	T2H1
CRR032229	Defoliated stems	salt	T2H3
CRR032230	Defoliated stems	salt	T2H3
CRR032231	Defoliated stems	salt	T2H3
CRR032232	Defoliated stems	salt	T2H6
CRR032233	Defoliated stems	salt	T2H6
CRR032234	Defoliated stems	salt	T2H6
CRR032235	Defoliated stems	salt	T2H12
CRR032236	Defoliated stems	salt	T2H12
CRR032237	Defoliated stems	salt	T2H12
SRR9073793	root	CK	CK	(Wang et al., 2020)
SRR9073794	root	CK	CK
SRR9073801	root	CK	CK
SRR9073802	stem	CK	CK
SRR9073803	stem	CK	CK
SRR9073804	stem	CK	CK
CRR056064	internode	CK	CK	(Zhao et al., 2020)
CRR056065	internode	CK	CK
CRR056066	internode	CK	CK
SRR5347164	leafy stems	CK	WT_0	(Shu et al., 2019)
SRR5347165	leafy stems	CK	WT_0
SRR5347166	leafy stems	CK	WT_0
SRR5347167	leafy stems	CK	WT_12
SRR5347168	leafy stems	CK	WT_12
SRR5347169	leafy stems	CK	WT_12
SRR5347170	leafy stems	CK	WT_24
SRR5347171	leafy stems	CK	WT_24
SRR5347475	leafy stems	CK	WT_24
SRR5347506	leafy stems	CK	WT_48
SRR5347531	leafy stems	CK	WT_48
SRR5347568	leafy stems	CK	WT_48
Note：
All SRR data were downloaded from the National Center for Biotechnology Information (NCBI, https://www.ncbi.nlm.nih.gov/) and CRR data were downloaded from the National Genomics Data Center (https://ngdc.cncb.ac.cn/gwh).
References：
Liu, B., et al. (2018). PtWOX11 acts as master regulator conducting the expression of key transcription factors to induce de novo shoot organogenesis in poplar. Plant Molecular Biology, 98, 389-406.
Du, J., et al. (2020). Brassinosteroid regulation of wood formation in poplar. New Phytologist, 225, 1516-1530.
Wang, L., et al. (2019). Overexpression of PtPEPCK1 gene promotes nitrogen metabolism in poplar. Journal of Forestry Research, 30, 2289-2303.
Yue, J., et al. (2018). Inhibition of α-ketoglutarate dehydrogenase activity affects adventitious root growth in poplar via changes in GABA shunt. Planta, 248, 963-979.
Liu, J. G., et al. (2019). Genome-wide transcriptional adaptation to salt stress in Populus. BMC Plant Biology, 19, 367.
Wang, H., et al. (2020). Transcription factor LkWOX4 is involved in adventitious root development in Larix kaempferi. Gene, 758, 144942.
Zhao, Y., et al. (2020). KNAT2/6b, a class I KNOX gene, impedes xylem differentiation by regulating NAC domain transcription factors in poplar. New Phytologist, 225, 1531-1544.
Shu, W., et al. (2019). The auxin receptor TIR1 homolog (PagFBL 1) regulates adventitious rooting through interactions with Aux/IAA28 in Populus. Plant Biotechnology Journal, 17, 338-349.

## Sheet: Supplemental Dataset S2
Supplemental Dataset S2: Statistics of mRNA sequencing data for gene annotation.
Accession IDs	Raw Reads (Mb)	Raw Bases (Gb)	Raw Q20 (Gb)	Raw Q30 (Gb)	Clean Reads (Mb)	Clean Bases (Gb)	Clean Q20 (Gb)	Clean Q30 (Gb)	Average Length (bp)
SRR5347164	47.901	7.108	6.868 (96.62%)	6.539 (91.99%)	46.949 (98.01%)	6.924 (97.40%)	6.756 (97.59%)	6.539 (93.38%)	147.5
SRR5347167	60.421	7.544	6.961 (92.28%)	6.439 (85.35%)	60.357 (99.89%)	7.427 (98.46%)	6.933 (93.35%)	6.439 (86.40%)	123.1
SRR5347170	123.475	15.473	14.289 (92.35%)	13.219 (85.43%)	123.320 (99.87%)	15.284 (98.77%)	14.238 (93.16%)	13.219 (86.23%)	123.9
SRR5347506	54.034	6.776	6.244 (92.16%)	5.785 (85.38%)	53.968 (99.88%)	6.672 (98.46%)	6.221 (93.24%)	5.785 (86.43%)	123.6
SRR5837542	62.339	9.351	8.696 (93.00%)	8.261 (88.34%)	55.523 (89.07%)	7.777 (83.17%)	7.519 (96.68%)	8.261 (92.76%)	140.1
SRR5871817	47.252	5.906	5.524 (93.53%)	5.187 (87.82%)	46.820 (99.09%)	5.774 (97.76%)	5.480 (94.90%)	5.187 (89.26%)	123.3
SRR5871820	51.917	6.49	6.038 (93.03%)	5.652 (87.09%)	51.343 (98.89%)	6.313 (97.27%)	5.978 (94.70%)	5.652 (88.83%)	123
SRR5871823	46.061	5.758	5.400 (93.79%)	5.088 (88.38%)	45.674 (99.16%)	5.627 (97.72%)	5.358 (95.22%)	5.088 (89.86%)	123.2
SRR5871826	54.909	6.864	6.440 (93.83%)	6.078 (88.55%)	54.503 (99.26%)	6.705 (97.69%)	6.392 (95.32%)	6.078 (90.07%)	123
SRR5986234	55.145	8.272	7.901 (95.52%)	7.391 (89.35%)	54.081 (98.07%)	8.032 (97.10%)	7.760 (96.62%)	7.391 (90.92%)	148.5
SRR5986237	49.623	7.443	7.056 (94.79%)	6.570 (88.27%)	48.608 (97.95%)	7.188 (96.57%)	6.913 (96.18%)	6.570 (90.16%)	147.9
SRR5986240	50.349	7.552	7.183 (95.11%)	6.718 (88.95%)	49.477 (98.27%)	7.320 (96.93%)	7.055 (96.38%)	6.718 (90.67%)	148
SRR5986243	43.618	6.543	6.212 (94.94%)	5.792 (88.52%)	42.799 (98.12%)	6.338 (96.87%)	6.100 (96.24%)	5.792 (90.28%)	148.1
SRR5986244	44.067	6.61	6.293 (95.20%)	5.882 (88.99%)	43.383 (98.45%)	6.389 (96.66%)	6.161 (96.43%)	5.882 (90.66%)	147.3
SRR5986245	45.346	6.802	6.449 (94.81%)	6.005 (88.29%)	44.483 (98.10%)	6.578 (96.71%)	6.325 (96.16%)	6.005 (90.12%)	147.9
SRR9015365	40.301	6.045	5.854 (96.84%)	5.565 (92.06%)	39.451 (97.89%)	5.870 (97.11%)	5.731 (97.62%)	5.565 (92.97%)	148.8
SRR9015367	39.727	5.959	5.694 (95.56%)	5.308 (89.08%)	39.072 (98.35%)	5.816 (97.60%)	5.592 (96.15%)	5.308 (89.78%)	148.9
SRR9015369	41.68	6.252	6.070 (97.09%)	5.763 (92.18%)	41.179 (98.80%)	6.143 (98.26%)	5.992 (97.53%)	5.763 (92.71%)	149.2
SRR9015374	37.319	5.598	5.411 (96.67%)	5.143 (91.88%)	36.288 (97.24%)	5.404 (96.53%)	5.276 (97.64%)	5.143 (93.01%)	148.9
SRR9015375	40.336	6.05	5.861 (96.87%)	5.563 (91.94%)	39.633 (98.26%)	5.905 (97.59%)	5.758 (97.52%)	5.563 (92.70%)	149
SRR9015377	46.469	6.97	6.785 (97.34%)	6.528 (93.65%)	45.291 (97.47%)	6.733 (96.60%)	6.615 (98.24%)	6.528 (94.70%)	148.7
SRR9015378	45.987	6.898	6.732 (97.59%)	6.447 (93.46%)	45.506 (98.95%)	6.797 (98.54%)	6.658 (97.96%)	6.447 (93.89%)	149.4
SRR9015380	50.732	7.61	7.413 (97.41%)	7.110 (93.43%)	49.775 (98.11%)	7.414 (97.43%)	7.272 (98.08%)	7.110 (94.22%)	149
SRR9015382	37.481	5.622	5.469 (97.27%)	5.205 (92.57%)	37.012 (98.75%)	5.526 (98.29%)	5.400 (97.73%)	5.205 (93.11%)	149.3
SRR9015384	39.124	5.869	5.699 (97.12%)	5.420 (92.36%)	38.542 (98.51%)	5.752 (98.02%)	5.618 (97.66%)	5.420 (93.01%)	149.2
SRR9015389	44.904	6.736	6.555 (97.32%)	6.239 (92.63%)	44.416 (98.91%)	6.631 (98.45%)	6.480 (97.72%)	6.239 (93.11%)	149.3
SRR9015390	43.063	6.46	6.216 (96.23%)	5.892 (91.22%)	41.790 (97.04%)	6.205 (96.06%)	6.038 (97.31%)	5.892 (92.47%)	148.5
SRR9015394	43.548	6.532	6.395 (97.89%)	6.153 (94.19%)	43.108 (98.99%)	6.435 (98.52%)	6.322 (98.25%)	6.153 (94.62%)	149.3
SRR9015395	45.033	6.755	6.568 (97.23%)	6.249 (92.51%)	44.469 (98.75%)	6.637 (98.25%)	6.483 (97.69%)	6.249 (93.06%)	149.2
SRR9015396	44.863	6.729	6.530 (97.04%)	6.183 (91.88%)	44.500 (99.19%)	6.650 (98.82%)	6.473 (97.35%)	6.183 (92.26%)	149.4
SRR9015399	57.256	8.588	8.378 (97.55%)	8.055 (93.79%)	56.154 (98.08%)	8.351 (97.24%)	8.204 (98.23%)	8.055 (94.59%)	148.7
SRR9015400	37.699	5.655	5.513 (97.50%)	5.303 (93.78%)	36.950 (98.01%)	5.497 (97.20%)	5.397 (98.20%)	5.303 (94.60%)	148.8
SRR9015410	42.763	6.414	6.221 (96.99%)	5.901 (91.99%)	42.193 (98.67%)	6.297 (98.18%)	6.138 (97.47%)	5.901 (92.57%)	149.3
SRR9015414	45.305	6.796	6.609 (97.25%)	6.285 (92.48%)	44.806 (98.90%)	6.688 (98.42%)	6.532 (97.66%)	6.285 (92.96%)	149.3
SRR9015415	59.459	8.919	8.710 (97.66%)	8.380 (93.96%)	58.437 (98.28%)	8.713 (97.69%)	8.561 (98.26%)	8.380 (94.67%)	149.1
SRR9015418	42.385	6.358	6.161 (96.90%)	5.853 (92.06%)	41.595 (98.14%)	6.181 (97.22%)	6.033 (97.61%)	5.853 (92.89%)	148.6
SRR9015421	44.906	6.736	6.528 (96.91%)	6.188 (91.86%)	44.232 (98.50%)	6.599 (97.97%)	6.431 (97.45%)	6.188 (92.50%)	149.2
SRR9015423	39.253	5.888	5.687 (96.58%)	5.393 (91.60%)	38.279 (97.52%)	5.685 (96.55%)	5.542 (97.50%)	5.393 (92.66%)	148.5
SRR9015431	38.683	5.802	5.636 (97.13%)	5.410 (93.24%)	37.587 (97.17%)	5.583 (96.22%)	5.479 (98.13%)	5.410 (94.40%)	148.5
SRR9073793	52.901	7.892	7.792 (98.74%)	7.576 (96.00%)	52.723 (99.66%)	7.857 (99.56%)	7.770 (98.89%)	7.576 (96.18%)	149
SRR9073802	48.379	7.217	7.130 (98.80%)	6.936 (96.11%)	48.220 (99.67%)	7.187 (99.59%)	7.111 (98.94%)	6.936 (96.28%)	149.1
CRR032208	56.656	8.498	8.318 (97.87%)	8.035 (94.55%)	56.375 (99.50%)	8.435 (99.25%)	8.280 (98.16%)	8.035 (94.98%)	149.6
CRR032211	59.284	8.893	8.703 (97.87%)	8.405 (94.52%)	58.984 (99.49%)	8.825 (99.24%)	8.663 (98.16%)	8.405 (94.96%)	149.6
CRR032214	54.246	8.137	7.963 (97.87%)	7.692 (94.53%)	53.974 (99.50%)	8.075 (99.24%)	7.927 (98.16%)	7.692 (94.96%)	149.6
CRR032217	54.627	8.194	8.033 (98.03%)	7.775 (94.88%)	54.402 (99.59%)	8.141 (99.35%)	8.002 (98.30%)	7.775 (95.27%)	149.6
CRR032220	50.847	7.627	7.466 (97.89%)	7.214 (94.59%)	50.592 (99.50%)	7.569 (99.24%)	7.431 (98.18%)	7.214 (95.02%)	149.6
CRR032223	53.864	8.08	7.934 (98.20%)	7.707 (95.38%)	53.551 (99.42%)	8.018 (99.24%)	7.895 (98.47%)	7.707 (95.79%)	149.7
CRR032226	42.857	6.429	6.282 (97.73%)	6.057 (94.23%)	42.659 (99.54%)	6.383 (99.29%)	6.256 (98.01%)	6.057 (94.63%)	149.6
CRR032229	51.266	7.69	7.526 (97.87%)	7.270 (94.54%)	51.061 (99.60%)	7.642 (99.37%)	7.499 (98.13%)	7.270 (94.91%)	149.7
CRR032232	45.231	6.785	6.638 (97.84%)	6.409 (94.46%)	45.037 (99.57%)	6.740 (99.34%)	6.612 (98.10%)	6.409 (94.85%)	149.7
CRR032235	58.023	8.703	8.492 (97.57%)	8.171 (93.89%)	57.696 (99.44%)	8.632 (99.18%)	8.449 (97.88%)	8.171 (94.35%)	149.6
CRR056066	54.367	8.131	7.932 (97.55%)	7.653 (94.12%)	53.505 (98.42%)	7.979 (98.13%)	7.835 (98.19%)	7.653 (95.07%)	149.1
Note：
All SRR data were downloaded from the National Center for Biotechnology Information (NCBI, https://www.ncbi.nlm.nih.gov/) and CRR data were downloaded from the National Genomics Data Center (https://ngdc.cncb.ac.cn/gwh).

## Sheet: Supplemental Dataset S3
Supplemental Dataset S3: Summary of the amount of rDNA on different chromosomes among the Salicaceae species and two subgenomes (Subgenomes A and G).
Chromosome	Type of rDNA	Salix purpurea	Salix suchowensis	Salix brachista	Salix dunnii	Populus ilicifolia	Populus simonii	Populus deltoides	Populus trichocarpa	Subgenome A	Subgenome G
Chr01	5S	0	0	0	0	0	1	2	0	0	0
Chr01	5.8S	0	0	1	0	0	1	0	0	0	1
Chr01	18S	0	2	1	1	0	0	0	0	0	0
Chr01	28S	1	1	1	0	0	2	2	3	0	0
Chr02	5S	1	0	0	0	0	0	0	0	0	25
Chr02	5.8S	0	1	0	0	0	0	0	0	0	0
Chr02	18S	0	2	0	0	0	0	1	0	0	0
Chr02	28S	0	3	0	0	2	2	1	2	0	0
Chr03	5S	0	0	0	0	0	0	0	0	0	1
Chr03	5.8S	0	0	0	0	0	0	0	0	0	0
Chr03	18S	1	1	0	1	0	0	0	0	0	0
Chr03	28S	0	0	0	0	0	0	1	0	0	0
Chr04	5S	0	0	0	0	0	1	1	0	0	0
Chr04	5.8S	1	2	0	0	0	0	0	0	0	0
Chr04	18S	1	1	0	0	1	1	1	1	0	0
Chr04	28S	2	2	0	0	0	0	0	0	0	0
Chr05	5S	1	0	0	1	0	0	0	0	0	0
Chr05	5.8S	1	1	0	0	2	0	2	10	0	1
Chr05	18S	1	0	0	0	4	0	1	10	0	0
Chr05	28S	2	2	0	0	2	0	0	11	0	0
Chr06	5S	0	0	0	0	0	0	0	0	0	0
Chr06	5.8S	0	0	1	0	0	0	0	0	0	0
Chr06	18S	1	1	0	0	0	0	0	0	0	0
Chr06	28S	0	0	1	0	0	1	1	1	0	0
Chr07	5S	1	1	0	0	0	0	0	0	0	0
Chr07	5.8S	0	0	0	2	0	0	0	0	0	0
Chr07	18S	0	0	0	4	1	0	0	0	0	0
Chr07	28S	2	1	2	7	0	0	0	0	0	0
Chr08	5S	0	0	0	0	0	0	0	1	0	0
Chr08	5.8S	0	0	0	0	0	4	6	4	0	4
Chr08	18S	0	0	0	0	0	14	13	9	0	0
Chr08	28S	0	0	0	0	0	5	7	6	0	2
Chr09	5S	0	0	0	0	0	0	0	0	0	0
Chr09	5.8S	0	1	2	0	0	0	0	0	0	0
Chr09	18S	1	1	2	1	0	0	0	0	0	0
Chr09	28S	0	0	1	0	0	0	0	0	0	0
Chr10	5S	0	0	0	0	0	0	0	0	0	0
Chr10	5.8S	0	0	0	0	0	0	0	0	0	0
Chr10	18S	0	0	0	0	0	0	0	1	0	0
Chr10	28S	0	0	0	1	1	0	0	0	0	0
Chr11	5S	0	0	0	0	0	0	0	0	0	0
Chr11	5.8S	0	1	6	6	1	0	0	0	0	0
Chr11	18S	2	3	7	14	0	4	0	1	0	0
Chr11	28S	0	3	10	7	1	0	0	2	0	0
Chr12	5S	0	0	0	0	0	1	1	1	0	0
Chr12	5.8S	0	0	0	0	0	0	0	0	0	0
Chr12	18S	0	0	0	2	0	0	0	0	0	0
Chr12	28S	0	0	0	1	0	0	0	1	0	0
Chr13	5S	3	4	27	5	0	0	0	0	0	0
Chr13	5.8S	1	0	0	1	0	0	0	0	0	0
Chr13	18S	3	0	0	0	0	0	0	1	0	0
Chr13	28S	1	0	0	0	0	0	0	1	0	0
Chr14	5S	0	0	0	0	0	0	0	0	0	0
Chr14	5.8S	0	0	0	0	0	3	0	9	22	8
Chr14	18S	0	0	0	0	4	0	4	13	61	120
Chr14	28S	0	0	0	0	0	1	1	9	65	173
Chr15	5S	0	0	0	0	0	0	0	0	0	0
Chr15	5.8S	0	0	0	0	0	3	0	0	0	0
Chr15	18S	0	0	0	0	2	11	1	2	0	0
Chr15	28S	0	0	0	0	1	6	1	1	0	0
Chr16	5S	0	0	0	0	0	0	0	0	0	0
Chr16	5.8S	0	0	5	0	1	0	0	0	0	0
Chr16	18S	1	0	6	3	1	2	0	1	0	0
Chr16	28S	0	0	4	5	0	1	0	0	0	0
Chr17	5S	1	0	0	116	101	30	12	52	793	1314
Chr17	5.8S	1	1	1	0	0	0	0	0	1	0
Chr17	18S	2	0	3	1	0	0	0	0	0	0
Chr17	28S	2	4	1	1	0	0	0	0	0	0
Chr18	5S	0	0	0	0	0	0	0	0	0	0
Chr18	5.8S	5	0	0	3	1	0	0	0	0	0
Chr18	18S	9	0	0	7	1	0	0	0	0	0
Chr18	28S	6	0	0	4	1	0	0	0	0	0
Chr19	5S	54	3	59	0	0	0	0	0	0	0
Chr19	5.8S	4	1	5	4	1	0	0	0	0	0
Chr19	18S	10	2	10	8	2	1	0	0	0	0
Chr19	28S	6	0	4	4	1	0	0	0	0	0
All	-	128	45	160	210	132	95	59	153	942	1649
Note：
-: data not available.

## Sheet: Supplemental Dataset S4
Supplemental Dataset S4: GO enrichment of the significantly expanded gene families in one parental genome (P. alba genome, the subgenome A).
ID	Description	GeneRatio	BgRatio	pvalue	p.adjust	qvalue	Count
GO:0006884	cell volume homeostasis	19/863	22/12129	1.62e-19	1.61904e-19	4.30325e-17	19
GO:0009992	cellular water homeostasis	19/863	22/12129	1.61904e-19	1.61904e-19	4.30325e-17	19
GO:0006390	mitochondrial transcription	15/863	20/12129	5.97746e-14	5.97746e-14	1.05916e-11	15
GO:0030104	water homeostasis	19/863	38/12129	1.24339e-12	1.24339e-12	1.6524e-10	19
GO:0042343	indole glucosinolate metabolic process	16/863	27/12129	2.33773e-12	2.33773e-12	2.48538e-10	16
GO:0052482	defense response by cell wall thickening	18/863	41/12129	7.77701e-11	7.77701e-11	5.90585e-09	18
GO:0052544	defense response by callose deposition in cell wall	18/863	41/12129	7.77701e-11	7.77701e-11	5.90585e-09	18
GO:0071456	cellular response to hypoxia	15/863	29/12129	1.62518e-10	1.62518e-10	1.07989e-08	15
GO:0044273	sulfur compound catabolic process	17/863	40/12129	4.90609e-10	4.90609e-10	2.65814e-08	17
GO:0036294	cellular response to decreased oxygen levels	15/863	31/12129	5.5005e-10	5.5005e-10	2.65814e-08	15
GO:0071453	cellular response to oxygen levels	15/863	31/12129	5.5005e-10	5.5005e-10	2.65814e-08	15
GO:0052542	defense response by callose deposition	18/863	49/12129	2.58e-09	2.57786e-09	1.14195e-07	18
GO:0010483	pollen tube reception	11/863	18/12129	4.45356e-09	4.45356e-09	1.69101e-07	11
GO:0042344	indole glucosinolate catabolic process	11/863	18/12129	4.45356e-09	4.45356e-09	1.69101e-07	11
GO:0009801	cinnamic acid ester metabolic process	8/863	9/12129	5.37623e-09	5.37623e-09	1.90526e-07	8
GO:0042753	positive regulation of circadian rhythm	12/863	23/12129	1.01533e-08	1.01533e-08	3.3733e-07	12
GO:0010040	response to iron (II) ion	10/863	16/12129	1.70679e-08	1.70679e-08	5.04052e-07	10
GO:0045471	response to ethanol	10/863	16/12129	1.70679e-08	1.70679e-08	5.04052e-07	10
GO:0010018	far-red light signaling pathway	12/863	24/12129	1.89953e-08	1.89953e-08	5.31447e-07	12
GO:0042436	indole-containing compound catabolic process	11/863	20/12129	2.05817e-08	2.05817e-08	5.47041e-07	11
GO:0071490	cellular response to far red light	12/863	25/12129	3.41714e-08	3.41714e-08	8.60024e-07	12
GO:0016145	S-glycoside catabolic process	11/863	21/12129	4.04467e-08	4.04467e-08	8.60024e-07	11
GO:0019759	glycosinolate catabolic process	11/863	21/12129	4.04467e-08	4.04467e-08	8.60024e-07	11
GO:0019762	glucosinolate catabolic process	11/863	21/12129	4.04467e-08	4.04467e-08	8.60024e-07	11
GO:1901684	arsenate ion transmembrane transport	11/863	21/12129	4.04467e-08	4.04467e-08	8.60024e-07	11
GO:0007602	phototransduction	12/863	27/12129	9.99666e-08	9.99666e-08	1.89821e-06	12
GO:0009585	red far-red light phototransduction	12/863	27/12129	9.99666e-08	9.99666e-08	1.89821e-06	12
GO:0009861	jasmonic acid and ethylene-dependent systemic resistance	14/863	37/12129	9.9985e-08	9.9985e-08	1.89821e-06	14
GO:0030308	negative regulation of cell growth	13/863	32/12129	1.06723e-07	1.06723e-07	1.95626e-06	13
GO:0010045	response to nickel cation	10/863	19/12129	1.61581e-07	1.61581e-07	2.80643e-06	10
GO:0000266	mitochondrial fission	12/863	28/12129	1.63662e-07	1.63662e-07	2.80643e-06	12
GO:0009820	alkaloid metabolic process	8/863	12/12129	2.43562e-07	2.43562e-07	3.69921e-06	8
GO:0042946	glucoside transport	8/863	12/12129	2.43562e-07	2.43562e-07	3.69921e-06	8
GO:1901656	glycoside transport	8/863	12/12129	2.43562e-07	2.43562e-07	3.69921e-06	8
GO:1902418	(+)-abscisic acid D-glucopyranosyl ester transmembrane transport	8/863	12/12129	2.43562e-07	2.43562e-07	3.69921e-06	8
GO:0009583	detection of light stimulus	12/863	29/12129	2.61194e-07	2.61194e-07	3.85682e-06	12
GO:0009745	sucrose mediated signaling	7/863	9/12129	2.86016e-07	2.86016e-07	4.10919e-06	7
GO:0016107	sesquiterpenoid catabolic process	11/863	25/12129	3.92103e-07	3.92103e-07	5.21085e-06	11
GO:0043290	apocarotenoid catabolic process	11/863	25/12129	3.92103e-07	3.92103e-07	5.21085e-06	11
GO:0046345	abscisic acid catabolic process	11/863	25/12129	3.92103e-07	3.92103e-07	5.21085e-06	11
GO:0010288	response to lead ion	10/863	21/12129	5.40883e-07	5.40883e-07	7.01273e-06	10
GO:0043627	response to estrogen	10/863	23/12129	1.53834e-06	1.53834e-06	1.94702e-05	10
GO:0031542	positive regulation of anthocyanin biosynthetic process	7/863	11/12129	2.30857e-06	2.30857e-06	2.82203e-05	7
GO:0016115	terpenoid catabolic process	11/863	29/12129	2.33586e-06	2.33586e-06	2.82203e-05	11
GO:0008300	isoprenoid catabolic process	11/863	30/12129	3.45241e-06	3.45241e-06	3.98962e-05	11
GO:1901658	glycosyl compound catabolic process	11/863	30/12129	3.45241e-06	3.45241e-06	3.98962e-05	11
GO:0031408	oxylipin biosynthetic process	6/863	9/12129	8.89273e-06	8.89273e-06	0.000100578	6
GO:0019430	removal of superoxide radicals	7/863	13/12129	1.05731e-05	1.05731e-05	0.000112409	7
GO:0071450	cellular response to oxygen radical	7/863	13/12129	1.05731e-05	1.05731e-05	0.000112409	7
GO:0071451	cellular response to superoxide	7/863	13/12129	1.05731e-05	1.05731e-05	0.000112409	7
GO:1901136	carbohydrate derivative catabolic process	13/863	46/12129	1.22734e-05	1.22734e-05	0.000127927	13
GO:0015700	arsenite transport	8/863	18/12129	1.46294e-05	1.46294e-05	0.000149551	8
GO:0071324	cellular response to disaccharide stimulus	7/863	14/12129	1.98476e-05	1.98476e-05	0.00019538	7
GO:0071329	cellular response to sucrose stimulus	7/863	14/12129	1.98476e-05	1.98476e-05	0.00019538	7
GO:0009718	anthocyanin-containing compound biosynthetic process	13/863	48/12129	2.0367e-05	2.0367e-05	0.000196849	13
GO:0120256	olefinic compound catabolic process	11/863	36/12129	2.55628e-05	2.55628e-05	0.000242654	11
GO:0000303	response to superoxide	7/863	15/12129	3.4931e-05	3.4931e-05	0.000320148	7
GO:0031539	positive regulation of anthocyanin metabolic process	7/863	15/12129	3.4931e-05	3.4931e-05	0.000320148	7
GO:0046685	response to arsenic-containing substance	8/863	20/12129	3.70411e-05	3.70411e-05	0.000333733	8
GO:0031407	oxylipin metabolic process	6/863	11/12129	4.31876e-05	4.31876e-05	0.000378729	6
GO:0016144	S-glycoside biosynthetic process	11/863	38/12129	4.4885e-05	4.4885e-05	0.000378729	11
GO:0019758	glycosinolate biosynthetic process	11/863	38/12129	4.4885e-05	4.4885e-05	0.000378729	11
GO:0019761	glucosinolate biosynthetic process	11/863	38/12129	4.4885e-05	4.4885e-05	0.000378729	11
GO:0006801	superoxide metabolic process	7/863	16/12129	5.82937e-05	5.82937e-05	0.000484183	7
GO:0009407	toxin catabolic process	9/863	27/12129	6.52267e-05	6.52267e-05	0.000533433	9
GO:0018973	trinitrotoluene metabolic process	6/863	12/12129	8.11756e-05	8.11756e-05	0.000591113	6
GO:0018974	2,4,6-trinitrotoluene metabolic process	6/863	12/12129	8.11756e-05	8.11756e-05	0.000591113	6
GO:0019326	nitrotoluene metabolic process	6/863	12/12129	8.11756e-05	8.11756e-05	0.000591113	6
GO:0046256	2,4,6-trinitrotoluene catabolic process	6/863	12/12129	8.11756e-05	8.11756e-05	0.000591113	6
GO:0046260	trinitrotoluene catabolic process	6/863	12/12129	8.11756e-05	8.11756e-05	0.000591113	6
GO:0046263	nitrotoluene catabolic process	6/863	12/12129	8.11756e-05	8.11756e-05	0.000591113	6
GO:0072490	toluene-containing compound metabolic process	6/863	12/12129	8.11756e-05	8.11756e-05	0.000591113	6
GO:0072491	toluene-containing compound catabolic process	6/863	12/12129	8.11756e-05	8.11756e-05	0.000591113	6
GO:0000305	response to oxygen radical	7/863	17/12129	9.30325e-05	9.30325e-05	0.000668299	7
GO:0009696	salicylic acid metabolic process	12/863	49/12129	0.000123283	0.000123283	0.000873795	12
GO:0009759	indole glucosinolate biosynthetic process	5/863	9/12129	0.000178364	0.000178364	0.00124756	5
GO:0006749	glutathione metabolic process	11/863	44/12129	0.000192933	0.000192933	0.00133194	11
GO:0009963	positive regulation of flavonoid biosynthetic process	7/863	19/12129	0.000212475	0.000212475	0.00142971	7
GO:0031540	regulation of anthocyanin biosynthetic process	7/863	19/12129	0.000212475	0.000212475	0.00142971	7
GO:0019344	cysteine biosynthetic process	6/863	14/12129	0.000233075	0.000233075	0.00151095	6
GO:0031936	negative regulation of chromatin silencing	6/863	14/12129	0.000233075	0.000233075	0.00151095	6
GO:0045815	positive regulation of gene expression epigenetic	6/863	14/12129	0.000233075	0.000233075	0.00151095	6
GO:0010413	glucuronoxylan metabolic process	8/863	26/12129	0.000312994	0.000312994	0.00195742	8
GO:0010417	glucuronoxylan biosynthetic process	8/863	26/12129	0.000312994	0.000312994	0.00195742	8
GO:0060969	negative regulation of gene silencing	8/863	26/12129	0.000312994	0.000312994	0.00195742	8
GO:0033499	galactose catabolic process via UDP-galactose	4/863	6/12129	0.000339947	0.000339947	0.00210126	4
GO:0046164	alcohol catabolic process	11/863	47/12129	0.000360014	0.000360014	0.00219972	11
GO:0046246	terpene biosynthetic process	9/863	34/12129	0.000464619	0.000464619	0.00280661	9
GO:0051555	flavonol biosynthetic process	6/863	16/12129	0.000549298	0.000549298	0.00328084	6
GO:0010930	negative regulation of auxin mediated signaling pathway	5/863	11/12129	0.000579713	0.000579713	0.0033496	5
GO:0010971	positive regulation of G2/M transition of mitotic cell cycle	5/863	11/12129	0.000579713	0.000579713	0.0033496	5
GO:1902751	positive regulation of cell cycle G2/M phase transition	5/863	11/12129	0.000579713	0.000579713	0.0033496	5
GO:0042214	terpene metabolic process	9/863	36/12129	0.000733297	0.000733297	0.00419146	9
GO:0080173	male-female gamete recognition during double fertilization forming a zygote and endosperm	4/863	7/12129	0.000748473	0.000748473	0.00423269	4
GO:0009871	jasmonic acid and ethylene-dependent systemic resistance ethylene mediated signaling pathway	5/863	12/12129	0.00093581	0.00093581	0.00523639	5
GO:0051553	flavone biosynthetic process	6/863	18/12129	0.00112579	0.00112579	0.00623383	6
GO:0009625	response to insect	7/863	25/12129	0.0013909	0.0013909	0.00732012	7
GO:0006535	cysteine biosynthetic process from serine	4/863	8/12129	0.00141273	0.00141273	0.00732012	4
GO:0032197	transposition RNA-mediated	4/863	8/12129	0.00141273	0.00141273	0.00732012	4
GO:0045026	plasma membrane fusion	4/863	8/12129	0.00141273	0.00141273	0.00732012	4
GO:0061936	fusion of sperm to egg plasma membrane involved in double fertilization forming a zygote and endosperm	4/863	8/12129	0.00141273	0.00141273	0.00732012	4
GO:0009866	induced systemic resistance ethylene mediated signaling pathway	5/863	13/12129	0.00143213	0.00143213	0.00732012	5
GO:0045493	xylan catabolic process	5/863	13/12129	0.00143213	0.00143213	0.00732012	5
GO:0048830	adventitious root development	5/863	13/12129	0.00143213	0.00143213	0.00732012	5
GO:0009635	response to herbicide	6/863	19/12129	0.00154732	0.00154732	0.00775966	6
GO:0080111	DNA demethylation	6/863	19/12129	0.00154732	0.00154732	0.00775966	6
GO:0006534	cysteine metabolic process	6/863	20/12129	0.00207892	0.00207892	0.010233	6
GO:1901989	positive regulation of cell cycle phase transition	5/863	14/12129	0.00209828	0.00209828	0.010233	5
GO:1901992	positive regulation of mitotic cell cycle phase transition	5/863	14/12129	0.00209828	0.00209828	0.010233	5
GO:0009069	serine family amino acid metabolic process	8/863	34/12129	0.00218852	0.00218852	0.0105761	8
GO:0051415	microtubule nucleation by interphase microtubule organizing center	4/863	9/12129	0.00240023	0.00240023	0.0112913	4
GO:0051418	microtubule nucleation by microtubule organizing center	4/863	9/12129	0.00240023	0.00240023	0.0112913	4
GO:2001022	positive regulation of response to DNA damage stimulus	4/863	9/12129	0.00240023	0.00240023	0.0112913	4
GO:0035510	DNA dealkylation	6/863	21/12129	0.00273754	0.00273754	0.0126541	6
GO:0051554	flavonol metabolic process	6/863	21/12129	0.00273754	0.00273754	0.0126541	6
GO:0051131	chaperone-mediated protein complex assembly	5/863	15/12129	0.00296483	0.00296483	0.0134704	5
GO:0097468	programmed cell death in response to reactive oxygen species	5/863	15/12129	0.00296483	0.00296483	0.0134704	5
GO:0010028	xanthophyll cycle	3/863	5/12129	0.00321935	0.00321935	0.0139133	3
GO:0010421	hydrogen peroxide-mediated programmed cell death	3/863	5/12129	0.00321935	0.00321935	0.0139133	3
GO:0036474	cell death in response to hydrogen peroxide	3/863	5/12129	0.00321935	0.00321935	0.0139133	3
GO:0045923	positive regulation of fatty acid metabolic process	3/863	5/12129	0.00321935	0.00321935	0.0139133	3
GO:0046321	positive regulation of fatty acid oxidation	3/863	5/12129	0.00321935	0.00321935	0.0139133	3
GO:0080126	ovary septum development	3/863	5/12129	0.00321935	0.00321935	0.0139133	3
GO:0009070	serine family amino acid biosynthetic process	6/863	22/12129	0.00354081	0.00354081	0.0151792	6
GO:0007020	microtubule nucleation	4/863	10/12129	0.00377649	0.00377649	0.0156836	4
GO:0009988	cell-cell recognition	4/863	10/12129	0.00377649	0.00377649	0.0156836	4
GO:0019388	galactose catabolic process	4/863	10/12129	0.00377649	0.00377649	0.0156836	4
GO:1904158	axonemal central apparatus assembly	4/863	10/12129	0.00377649	0.00377649	0.0156836	4
GO:0045492	xylan biosynthetic process	8/863	37/12129	0.00385069	0.00385069	0.0158678	8
GO:0009404	toxin metabolic process	9/863	45/12129	0.00388068	0.00388068	0.0158684	9
GO:0045003	double-strand break repair via synthesis-dependent strand annealing	5/863	16/12129	0.0040628	0.0040628	0.0164863	5
GO:0051552	flavone metabolic process	6/863	23/12129	0.00450674	0.00450674	0.0181491	6
GO:0036473	cell death in response to oxidative stress	5/863	17/12129	0.00542307	0.00542307	0.0216751	5
GO:0010031	circumnutation	3/863	6/12129	0.00609875	0.00609875	0.023838	3
GO:0036003	positive regulation of transcription from RNA polymerase II promoter in response to stress	3/863	6/12129	0.00609875	0.00609875	0.023838	3
GO:0046482	para-aminobenzoic acid metabolic process	3/863	6/12129	0.00609875	0.00609875	0.023838	3
GO:0000097	sulfur amino acid biosynthetic process	6/863	25/12129	0.00699973	0.00699973	0.0270603	6
GO:0000338	protein deneddylation	5/863	18/12129	0.00707586	0.00707586	0.0270603	5
GO:0000966	RNA 5'-end processing	5/863	18/12129	0.00707586	0.00707586	0.0270603	5
GO:0031537	regulation of anthocyanin metabolic process	7/863	33/12129	0.00751468	0.00751468	0.0285332	7
GO:0006563	L-serine metabolic process	4/863	12/12129	0.00793693	0.00793693	0.0294756	4
GO:0019320	hexose catabolic process	4/863	12/12129	0.00793693	0.00793693	0.0294756	4
GO:0046365	monosaccharide catabolic process	4/863	12/12129	0.00793693	0.00793693	0.0294756	4
GO:0048449	floral organ formation	9/863	50/12129	0.00798467	0.00798467	0.0294756	9
GO:0009684	indoleacetic acid biosynthetic process	5/863	19/12129	0.00905034	0.00905034	0.0331791	5
GO:0001682	tRNA 5'-leader removal	3/863	7/12129	0.0101115	0.0101115	0.0363178	3
GO:0090342	regulation of cell aging	3/863	7/12129	0.0101115	0.0101115	0.0363178	3
GO:1905328	plant septum development	3/863	7/12129	0.0101115	0.0101115	0.0363178	3
GO:0032196	transposition	4/863	13/12129	0.0108279	0.0108279	0.0386302	4
GO:0000162	tryptophan biosynthetic process	5/863	20/12129	0.0113741	0.0113741	0.039778	5
GO:0009683	indoleacetic acid metabolic process	5/863	20/12129	0.0113741	0.0113741	0.039778	5
GO:0046219	indolalkylamine biosynthetic process	5/863	20/12129	0.0113741	0.0113741	0.039778	5

## Sheet: Supplemental Dataset S5
Supplemental Dataset S5: GO enrichment of the significantly expanded gene families in one parental genome (the P. tremula var. glandulosa genome, the subgenome G).
ID	Description	GeneRatio	BgRatio	pvalue	p.adjust	qvalue	Count
GO:0042344	indole glucosinolate catabolic process	24/1093	31/12219	7.76e-20	7.76e-20	6.2e-17	24
GO:0042436	indole-containing compound catabolic process	24/1093	33/12219	9.55e-19	9.55e-19	3.82e-16	24
GO:0016145	S-glycoside catabolic process	24/1093	35/12219	8.67e-18	8.67e-18	1.39e-15	24
GO:0019759	glycosinolate catabolic process	24/1093	35/12219	8.67e-18	8.67e-18	1.39e-15	24
GO:0019762	glucosinolate catabolic process	24/1093	35/12219	8.67e-18	8.67e-18	1.39e-15	24
GO:0042343	indole glucosinolate metabolic process	24/1093	36/12219	2.38e-17	2.38e-17	3.17e-15	24
GO:1901658	glycosyl compound catabolic process	24/1093	44/12219	1.66e-14	1.66e-14	1.89e-12	24
GO:0010040	response to iron (II) ion	18/1093	26/12219	9.2e-14	9.2e-14	8.17e-12	18
GO:0045471	response to ethanol	18/1093	26/12219	9.2e-14	9.2e-14	8.17e-12	18
GO:0052482	defense response by cell wall thickening	24/1093	48/12219	2.14e-13	2.14e-13	1.53e-11	24
GO:0052544	defense response by callose deposition in cell wall	24/1093	48/12219	2.14e-13	2.14e-13	1.53e-11	24
GO:0016098	monoterpenoid metabolic process	12/1093	12/12219	2.48e-13	2.48e-13	1.53e-11	12
GO:0016099	monoterpenoid biosynthetic process	12/1093	12/12219	2.48e-13	2.48e-13	1.53e-11	12
GO:0044273	sulfur compound catabolic process	24/1093	50/12219	6.77e-13	6.77e-13	3.86e-11	24
GO:0010045	response to nickel cation	18/1093	29/12219	1.57e-12	1.57e-12	8.36e-11	18
GO:1901684	arsenate ion transmembrane transport	15/1093	21/12219	5.56e-12	5.56e-12	2.78e-10	15
GO:0010288	response to lead ion	18/1093	31/12219	7.87e-12	7.87e-12	3.7e-10	18
GO:0006390	mitochondrial transcription	12/1093	14/12219	1.91e-11	1.91e-11	8.46e-10	12
GO:0043627	response to estrogen	18/1093	33/12219	3.32e-11	3.32e-11	1.4e-09	18
GO:0009558	embryo sac cellularization	12/1093	17/12219	1e-09	1e-09	3.39e-08	12
GO:0015700	arsenite transport	12/1093	17/12219	1e-09	1e-09	3.39e-08	12
GO:0006182	cGMP biosynthetic process	15/1093	27/12219	1.06e-09	1.06e-09	3.39e-08	15
GO:0009190	cyclic nucleotide biosynthetic process	15/1093	27/12219	1.06e-09	1.06e-09	3.39e-08	15
GO:0046068	cGMP metabolic process	15/1093	27/12219	1.06e-09	1.06e-09	3.39e-08	15
GO:0052652	cyclic purine nucleotide metabolic process	15/1093	27/12219	1.06e-09	1.06e-09	3.39e-08	15
GO:0043692	monoterpene metabolic process	12/1093	18/12219	2.77e-09	2.77e-09	8.18e-08	12
GO:0043693	monoterpene biosynthetic process	12/1093	18/12219	2.77e-09	2.77e-09	8.18e-08	12
GO:0080027	response to herbivore	12/1093	19/12219	6.89e-09	6.89e-09	1.97e-07	12
GO:0009187	cyclic nucleotide metabolic process	15/1093	30/12219	7.32e-09	7.32e-09	2.02e-07	15
GO:0006702	androgen biosynthetic process	8/1093	9/12219	3.32e-08	3.32e-08	6.61e-07	8
GO:0008207	C21-steroid hormone metabolic process	8/1093	9/12219	3.32e-08	3.32e-08	6.61e-07	8
GO:0008209	androgen metabolic process	8/1093	9/12219	3.32e-08	3.32e-08	6.61e-07	8
GO:0008584	male gonad development	8/1093	9/12219	3.32e-08	3.32e-08	6.61e-07	8
GO:0030539	male genitalia development	8/1093	9/12219	3.32e-08	3.32e-08	6.61e-07	8
GO:0030540	female genitalia development	8/1093	9/12219	3.32e-08	3.32e-08	6.61e-07	8
GO:0042448	progesterone metabolic process	8/1093	9/12219	3.32e-08	3.32e-08	6.61e-07	8
GO:0046546	development of primary male sexual characteristics	8/1093	9/12219	3.32e-08	3.32e-08	6.61e-07	8
GO:0046661	male sex differentiation	8/1093	9/12219	3.32e-08	3.32e-08	6.61e-07	8
GO:0048806	genitalia development	8/1093	9/12219	3.32e-08	3.32e-08	6.61e-07	8
GO:0061370	testosterone biosynthetic process	8/1093	9/12219	3.32e-08	3.32e-08	6.61e-07	8
GO:0007349	cellularization	12/1093	21/12219	3.39e-08	3.39e-08	6.61e-07	12
GO:0035336	long-chain fatty-acyl-CoA metabolic process	10/1093	16/12219	1.53e-07	1.53e-07	2.91e-06	10
GO:0045880	positive regulation of smoothened signaling pathway	8/1093	11/12219	5.16e-07	5.16e-07	9.59e-06	8
GO:0035337	fatty-acyl-CoA metabolic process	10/1093	18/12219	7.07e-07	7.07e-07	1.28e-05	10
GO:0042181	ketone biosynthetic process	13/1093	31/12219	9.75e-07	9.75e-07	1.73e-05	13
GO:0046246	terpene biosynthetic process	14/1093	36/12219	1.12e-06	1.12e-06	1.94e-05	14
GO:0009625	response to insect	12/1093	27/12219	1.21e-06	1.21e-06	2.05e-05	12
GO:0042214	terpene metabolic process	14/1093	38/12219	2.4e-06	2.4e-06	4e-05	14
GO:0019249	lactate biosynthetic process	6/1093	7/12219	3.27e-06	3.27e-06	5.15e-05	6
GO:0071230	cellular response to amino acid stimulus	13/1093	34/12219	3.4e-06	3.4e-06	5.15e-05	13
GO:0007224	smoothened signaling pathway	8/1093	13/12219	3.42e-06	3.42e-06	5.15e-05	8
GO:0008589	regulation of smoothened signaling pathway	8/1093	13/12219	3.42e-06	3.42e-06	5.15e-05	8
GO:0061687	detoxification of inorganic compound	8/1093	13/12219	3.42e-06	3.42e-06	5.15e-05	8
GO:0090307	mitotic spindle assembly	12/1093	32/12219	1.03e-05	1.03e-05	0.000152	12
GO:0006598	polyamine catabolic process	7/1093	11/12219	1.08e-05	1.08e-05	0.000156	7
GO:0009745	sucrose mediated signaling	6/1093	8/12219	1.21e-05	1.21e-05	0.000167	6
GO:0009801	cinnamic acid ester metabolic process	6/1093	8/12219	1.21e-05	1.21e-05	0.000167	6
GO:0031542	positive regulation of anthocyanin biosynthetic process	6/1093	8/12219	1.21e-05	1.21e-05	0.000167	6
GO:0046660	female sex differentiation	8/1093	15/12219	1.45e-05	1.45e-05	0.000197	8
GO:0097501	stress response to metal ion	8/1093	16/12219	2.67e-05	2.67e-05	0.000356	8
GO:0070919	production of siRNA involved in chromatin silencing by small RNA	5/1093	6/12219	3.15e-05	3.15e-05	0.000413	5
GO:0002230	positive regulation of defense response to virus by host	7/1093	13/12219	4.76e-05	4.76e-05	0.000594	7
GO:0009310	amine catabolic process	7/1093	13/12219	4.76e-05	4.76e-05	0.000594	7
GO:0042402	cellular biogenic amine catabolic process	7/1093	13/12219	4.76e-05	4.76e-05	0.000594	7
GO:0051225	spindle assembly	12/1093	38/12219	7.43e-05	7.43e-05	0.000896	12
GO:0007548	sex differentiation	8/1093	18/12219	7.73e-05	7.73e-05	0.000896	8
GO:0008406	gonad development	8/1093	18/12219	7.73e-05	7.73e-05	0.000896	8
GO:0045137	development of primary sexual characteristics	8/1093	18/12219	7.73e-05	7.73e-05	0.000896	8
GO:0061727	methylglyoxal catabolic process to lactate	6/1093	10/12219	7.74e-05	7.74e-05	0.000896	6
GO:0042754	negative regulation of circadian rhythm	5/1093	7/12219	0.000102	0.000102	0.00115	5
GO:0045879	negative regulation of smoothened signaling pathway	5/1093	7/12219	0.000102	0.000102	0.00115	5
GO:0046685	response to arsenic-containing substance	8/1093	19/12219	0.000123	0.000123	0.001365	8
GO:0050691	regulation of defense response to virus by host	7/1093	15/12219	0.000152	0.000152	0.001655	7
GO:0001906	cell killing	6/1093	11/12219	0.000157	0.000157	0.001655	6
GO:0006089	lactate metabolic process	6/1093	11/12219	0.000157	0.000157	0.001655	6
GO:0031640	killing of cells of other organism	6/1093	11/12219	0.000157	0.000157	0.001655	6
GO:0016106	sesquiterpenoid biosynthetic process	12/1093	41/12219	0.000168	0.000168	0.001748	12
GO:0043200	response to amino acid	13/1093	47/12219	0.000171	0.000171	0.001756	13
GO:0015691	cadmium ion transport	7/1093	16/12219	0.000249	0.000249	0.00246	7
GO:0042946	glucoside transport	5/1093	8/12219	0.000252	0.000252	0.00246	5
GO:1901656	glycoside transport	5/1093	8/12219	0.000252	0.000252	0.00246	5
GO:1902418	(+)-abscisic acid D-glucopyranosyl ester transmembrane transport	5/1093	8/12219	0.000252	0.000252	0.00246	5
GO:0009438	methylglyoxal metabolic process	6/1093	12/12219	0.000291	0.000291	0.002488	6
GO:0019430	removal of superoxide radicals	6/1093	12/12219	0.000291	0.000291	0.002488	6
GO:0031539	positive regulation of anthocyanin metabolic process	6/1093	12/12219	0.000291	0.000291	0.002488	6
GO:0042182	ketone catabolic process	6/1093	12/12219	0.000291	0.000291	0.002488	6
GO:0046185	aldehyde catabolic process	6/1093	12/12219	0.000291	0.000291	0.002488	6
GO:0051596	methylglyoxal catabolic process	6/1093	12/12219	0.000291	0.000291	0.002488	6
GO:0071450	cellular response to oxygen radical	6/1093	12/12219	0.000291	0.000291	0.002488	6
GO:0071451	cellular response to superoxide	6/1093	12/12219	0.000291	0.000291	0.002488	6
GO:0034397	telomere localization	4/1093	5/12219	0.000296	0.000296	0.002488	4
GO:0034398	telomere tethering at nuclear periphery	4/1093	5/12219	0.000296	0.000296	0.002488	4
GO:0048240	sperm capacitation	4/1093	5/12219	0.000296	0.000296	0.002488	4
GO:1901255	nucleotide-excision repair involved in interstrand cross-link repair	4/1093	5/12219	0.000296	0.000296	0.002488	4
GO:1990169	stress response to copper ion	4/1093	5/12219	0.000296	0.000296	0.002488	4
GO:1902290	positive regulation of defense response to oomycetes	7/1093	17/12219	0.000391	0.000391	0.003258	7
GO:0031146	SCF-dependent proteasomal ubiquitin-dependent protein catabolic process	10/1093	33/12219	0.00043	0.00043	0.003539	10
GO:0009861	jasmonic acid and ethylene-dependent systemic resistance	11/1093	39/12219	0.000447	0.000447	0.003644	11
GO:0071324	cellular response to disaccharide stimulus	6/1093	13/12219	0.0005	0.0005	0.003991	6
GO:0071329	cellular response to sucrose stimulus	6/1093	13/12219	0.0005	0.0005	0.003991	6
GO:1900426	positive regulation of defense response to bacterium	9/1093	28/12219	0.000512	0.000512	0.004042	9
GO:0031269	pseudopodium assembly	5/1093	9/12219	0.000526	0.000526	0.004042	5
GO:0031272	regulation of pseudopodium assembly	5/1093	9/12219	0.000526	0.000526	0.004042	5
GO:0032197	transposition RNA-mediated	5/1093	9/12219	0.000526	0.000526	0.004042	5
GO:0009718	anthocyanin-containing compound biosynthetic process	12/1093	46/12219	0.000546	0.000546	0.004155	12
GO:0006595	polyamine metabolic process	7/1093	18/12219	0.000591	0.000591	0.004416	7
GO:1902288	regulation of defense response to oomycetes	7/1093	18/12219	0.000591	0.000591	0.004416	7
GO:0010345	suberin biosynthetic process	11/1093	41/12219	0.000714	0.000714	0.005278	11
GO:0120256	olefinic compound catabolic process	10/1093	35/12219	0.000722	0.000722	0.005296	10
GO:0000303	response to superoxide	6/1093	14/12219	0.000808	0.000808	0.005698	6
GO:0007286	spermatid development	6/1093	14/12219	0.000808	0.000808	0.005698	6
GO:0048515	spermatid differentiation	6/1093	14/12219	0.000808	0.000808	0.005698	6
GO:0000973	posttranscriptional tethering of RNA polymerase II gene DNA at nuclear periphery	4/1093	6/12219	0.000824	0.000824	0.005698	4
GO:0010235	guard mother cell cytokinesis	4/1093	6/12219	0.000824	0.000824	0.005698	4
GO:0007052	mitotic spindle organization	12/1093	48/12219	0.000827	0.000827	0.005698	12
GO:1902850	microtubule cytoskeleton organization involved in mitosis	12/1093	48/12219	0.000827	0.000827	0.005698	12
GO:0010375	stomatal complex patterning	7/1093	19/12219	0.000865	0.000865	0.005905	7
GO:0010930	negative regulation of auxin mediated signaling pathway	5/1093	10/12219	0.000975	0.000975	0.006601	5
GO:0120178	steroid hormone biosynthetic process	11/1093	43/12219	0.0011	0.0011	0.007388	11
GO:0006801	superoxide metabolic process	6/1093	15/12219	0.001246	0.001246	0.00816	6
GO:0031936	negative regulation of chromatin silencing	6/1093	15/12219	0.001246	0.001246	0.00816	6
GO:0045815	positive regulation of gene expression epigenetic	6/1093	15/12219	0.001246	0.001246	0.00816	6
GO:0009871	jasmonic acid and ethylene-dependent systemic resistance ethylene mediated signaling pathway	5/1093	11/12219	0.001656	0.001656	0.010338	5
GO:0015802	basic amino acid transport	5/1093	11/12219	0.001656	0.001656	0.010338	5
GO:0015809	arginine transport	5/1093	11/12219	0.001656	0.001656	0.010338	5
GO:0031048	heterochromatin assembly by small RNA	5/1093	11/12219	0.001656	0.001656	0.010338	5
GO:0043327	chemotaxis to cAMP	5/1093	11/12219	0.001656	0.001656	0.010338	5
GO:1990822	basic amino acid transmembrane transport	5/1093	11/12219	0.001656	0.001656	0.010338	5
GO:0070914	UV-damage excision repair	4/1093	7/12219	0.001787	0.001787	0.010981	4
GO:0006637	acyl-CoA metabolic process	10/1093	39/12219	0.001801	0.001801	0.010981	10
GO:0035383	thioester metabolic process	10/1093	39/12219	0.001801	0.001801	0.010981	10
GO:0000305	response to oxygen radical	6/1093	16/12219	0.001844	0.001844	0.01116	6
GO:0019369	arachidonic acid metabolic process	8/1093	28/12219	0.002444	0.002444	0.014682	8
GO:0009866	induced systemic resistance ethylene mediated signaling pathway	5/1093	12/12219	0.002632	0.002632	0.015373	5
GO:0090615	mitochondrial mRNA processing	5/1093	12/12219	0.002632	0.002632	0.015373	5
GO:0009963	positive regulation of flavonoid biosynthetic process	6/1093	17/12219	0.002636	0.002636	0.015373	6
GO:0031540	regulation of anthocyanin biosynthetic process	6/1093	17/12219	0.002636	0.002636	0.015373	6
GO:1902652	secondary alcohol metabolic process	7/1093	23/12219	0.003062	0.003062	0.017728	7
GO:0032025	response to cobalt ion	4/1093	8/12219	0.003322	0.003322	0.018177	4
GO:0033120	positive regulation of RNA splicing	4/1093	8/12219	0.003322	0.003322	0.018177	4
GO:0046931	pore complex assembly	4/1093	8/12219	0.003322	0.003322	0.018177	4
GO:0048026	positive regulation of mRNA splicing via spliceosome	4/1093	8/12219	0.003322	0.003322	0.018177	4
GO:0051292	nuclear pore complex assembly	4/1093	8/12219	0.003322	0.003322	0.018177	4
GO:0080117	secondary growth	4/1093	8/12219	0.003322	0.003322	0.018177	4
GO:0080190	lateral growth	4/1093	8/12219	0.003322	0.003322	0.018177	4
GO:1900368	regulation of RNA interference	4/1093	8/12219	0.003322	0.003322	0.018177	4
GO:0016246	RNA interference	11/1093	49/12219	0.003395	0.003395	0.018451	11
GO:0080111	DNA demethylation	6/1093	18/12219	0.003658	0.003658	0.019749	6
GO:0009810	stilbene metabolic process	5/1093	13/12219	0.003964	0.003964	0.020172	5
GO:0018904	ether metabolic process	5/1093	13/12219	0.003964	0.003964	0.020172	5
GO:0031268	pseudopodium organization	5/1093	13/12219	0.003964	0.003964	0.020172	5
GO:0032196	transposition	5/1093	13/12219	0.003964	0.003964	0.020172	5
GO:0035150	regulation of tube size	5/1093	13/12219	0.003964	0.003964	0.020172	5
GO:0035296	regulation of tube diameter	5/1093	13/12219	0.003964	0.003964	0.020172	5
GO:0046272	stilbene catabolic process	5/1093	13/12219	0.003964	0.003964	0.020172	5
GO:0097176	epoxide metabolic process	5/1093	13/12219	0.003964	0.003964	0.020172	5
GO:0097746	blood vessel diameter maintenance	5/1093	13/12219	0.003964	0.003964	0.020172	5
GO:0050777	negative regulation of immune response	10/1093	44/12219	0.004667	0.004667	0.023598	10
GO:0006576	cellular biogenic amine metabolic process	10/1093	45/12219	0.00553	0.00553	0.027243	10
GO:0033306	phytol metabolic process	4/1093	9/12219	0.005558	0.005558	0.027243	4
GO:0071585	detoxification of cadmium ion	4/1093	9/12219	0.005558	0.005558	0.027243	4
GO:1903173	fatty alcohol metabolic process	4/1093	9/12219	0.005558	0.005558	0.027243	4
GO:1990170	stress response to cadmium ion	4/1093	9/12219	0.005558	0.005558	0.027243	4
GO:0031152	aggregation involved in sorocarp development	5/1093	14/12219	0.005717	0.005717	0.027351	5
GO:0060491	regulation of cell projection assembly	5/1093	14/12219	0.005717	0.005717	0.027351	5
GO:0120032	regulation of plasma membrane bounded cell projection assembly	5/1093	14/12219	0.005717	0.005717	0.027351	5
GO:0120253	hydrocarbon catabolic process	5/1093	14/12219	0.005717	0.005717	0.027351	5
GO:0000389	mRNA 3'-splice site recognition	3/1093	5/12219	0.006218	0.006218	0.028883	3
GO:0010236	plastoquinone biosynthetic process	3/1093	5/12219	0.006218	0.006218	0.028883	3
GO:0015709	thiosulfate transport	3/1093	5/12219	0.006218	0.006218	0.028883	3
GO:0032890	regulation of organic acid transport	3/1093	5/12219	0.006218	0.006218	0.028883	3
GO:0045694	regulation of embryo sac egg cell differentiation	3/1093	5/12219	0.006218	0.006218	0.028883	3
GO:0050688	regulation of defense response to virus	7/1093	26/12219	0.006483	0.006483	0.029866	7
GO:0009901	anther dehiscence	6/1093	20/12219	0.006542	0.006542	0.029866	6
GO:0035510	DNA dealkylation	6/1093	20/12219	0.006542	0.006542	0.029866	6
GO:0008203	cholesterol metabolic process	5/1093	15/12219	0.007953	0.007953	0.03472	5
GO:0019218	regulation of steroid metabolic process	5/1093	15/12219	0.007953	0.007953	0.03472	5
GO:0019373	epoxygenase P450 pathway	5/1093	15/12219	0.007953	0.007953	0.03472	5
GO:0031126	sno(s)RNA 3'-end processing	5/1093	15/12219	0.007953	0.007953	0.03472	5
GO:0042759	long-chain fatty acid biosynthetic process	5/1093	15/12219	0.007953	0.007953	0.03472	5
GO:0046688	response to copper ion	5/1093	15/12219	0.007953	0.007953	0.03472	5
GO:0070475	rRNA base methylation	5/1093	15/12219	0.007953	0.007953	0.03472	5
GO:0090181	regulation of cholesterol metabolic process	5/1093	15/12219	0.007953	0.007953	0.03472	5
GO:0055069	zinc ion homeostasis	7/1093	27/12219	0.008091	0.008091	0.03513	7
GO:0000972	transcription-dependent tethering of RNA polymerase II gene DNA at nuclear periphery	4/1093	10/12219	0.008613	0.008613	0.036219	4
GO:0006999	nuclear pore organization	4/1093	10/12219	0.008613	0.008613	0.036219	4
GO:0050685	positive regulation of mRNA processing	4/1093	10/12219	0.008613	0.008613	0.036219	4
GO:0080155	regulation of double fertilization forming a zygote and endosperm	4/1093	10/12219	0.008613	0.008613	0.036219	4
GO:0080175	phragmoplast microtubule organization	4/1093	10/12219	0.008613	0.008613	0.036219	4
GO:2000008	regulation of protein localization to cell surface	4/1093	10/12219	0.008613	0.008613	0.036219	4
GO:0006690	icosanoid metabolic process	8/1093	34/12219	0.008834	0.008834	0.036575	8
GO:0033865	nucleoside bisphosphate metabolic process	10/1093	48/12219	0.008881	0.008881	0.036575	10
GO:0033875	ribonucleoside bisphosphate metabolic process	10/1093	48/12219	0.008881	0.008881	0.036575	10
GO:0034032	purine nucleoside bisphosphate metabolic process	10/1093	48/12219	0.008881	0.008881	0.036575	10
GO:1900057	positive regulation of leaf senescence	7/1093	28/12219	0.009973	0.009973	0.040651	7
GO:1905623	positive regulation of leaf development	7/1093	28/12219	0.009973	0.009973	0.040651	7
GO:0010088	phloem development	8/1093	35/12219	0.010576	0.010576	0.042648	8
GO:0010483	pollen tube reception	5/1093	16/12219	0.010729	0.010729	0.042648	5
GO:0016180	snRNA processing	5/1093	16/12219	0.010729	0.010729	0.042648	5
GO:0042632	cholesterol homeostasis	5/1093	16/12219	0.010729	0.010729	0.042648	5
GO:0055092	sterol homeostasis	5/1093	16/12219	0.010729	0.010729	0.042648	5
GO:0060147	regulation of posttranscriptional gene silencing	6/1093	22/12219	0.010792	0.010792	0.042686	6
GO:0006369	termination of RNA polymerase II transcription	3/1093	6/12219	0.011612	0.011612	0.04376	3
GO:0015744	succinate transport	3/1093	6/12219	0.011612	0.011612	0.04376	3
GO:0015837	amine transport	3/1093	6/12219	0.011612	0.011612	0.04376	3
GO:0030520	intracellular estrogen receptor signaling pathway	3/1093	6/12219	0.011612	0.011612	0.04376	3
GO:0033143	regulation of intracellular steroid hormone receptor signaling pathway	3/1093	6/12219	0.011612	0.011612	0.04376	3
GO:0042550	photosystem I stabilization	3/1093	6/12219	0.011612	0.011612	0.04376	3
GO:0045793	positive regulation of cell size	3/1093	6/12219	0.011612	0.011612	0.04376	3
GO:0046717	acid secretion	3/1093	6/12219	0.011612	0.011612	0.04376	3
GO:0051211	anisotropic cell growth	3/1093	6/12219	0.011612	0.011612	0.04376	3
GO:0071422	succinate transmembrane transport	3/1093	6/12219	0.011612	0.011612	0.04376	3
GO:0044003	modulation by symbiont of host process	10/1093	50/12219	0.011858	0.011858	0.044477	10
GO:0009820	alkaloid metabolic process	4/1093	11/12219	0.012589	0.012589	0.046781	4
GO:0034394	protein localization to cell surface	4/1093	11/12219	0.012589	0.012589	0.046781	4
